# Supplementary material for: Knockout of MARCH2 inhibits the growth of HCT116 colon cancer cells by inducing endoplasmic reticulum stress
Source: Cell Death Dis. 2017 Jul 27;8(7):e2957–. doi: 10.1038/cddis.2017.347 (PMC5584615; doi:10.1038/cddis.2017.347)
Supplement: Supplementary Table 1 [file cddis2017347x9.xlsx]

## Sheet: 详细病理资料
Supplementary Table 1 The clinicopathologic characteristics in 100 colon cancer patients
Patients	Living state	Survival time (Month)	Gender	Age	Primary focal	Metastases	Pathological classification	Pathological grading	Tumor size	T	N	M	MARCH2 expression	p-PERK expression
1	Survival	97	Male	47	Yes	No	Tubular adenocarcinoma	Ⅱ	4×3.5×1.5cm	T3	N0	M0	+	++
2	Death	65	Male	65	Yes	No	Mucous adenocarcinoma	Ⅲ	2.5×2.5×1cm	T4b	N0	M0	+	+++
3	Survival	97	Famale	71	Yes	No	Tubular adenocarcinoma	Ⅱ	9×7×3cm	T3	N0	M0	+++	-
4	Death	31	Male	58	Yes	No	Tubular adenocarcinoma，partly mMucous adenocarcinoma	Ⅱ	6×5.5×1，7×5×0.5cm	T3	N0	M0	++	-
5	Death	3	Famale	49	Yes	No	Tubular adenocarcinoma，partly mMucous adenocarcinoma	Ⅱ-Ⅲ	5×3.5×3cm	T3	N1b	M1b	+++	+
6	Survival	96	Male	72	Yes	No	Tubular adenocarcinoma	Ⅱ	6×4×1.5cm	T3	N0	M0	+++	-
7	Death	57	Famale	57	Yes	No	Tubular adenocarcinoma	Ⅱ-Ⅲ	5.5×4.5×0.7cm	T3	N1a	M0	++	+
8	Survival	96	Male	83	Yes	No	Tubular adenocarcinoma	Ⅱ-Ⅲ	7.5×4.5×2.5cm	T3	N0	M0	+++	-
9	Death	30	Famale	66	Yes	No	Tubular adenocarcinoma	Ⅱ-Ⅲ	5×4×1.5cm	T3	N2a	M0	++	-
10	Death	5	Male	60	Yes	No	Tubular adenocarcinoma	Ⅱ-Ⅲ	5.5×4.5×0.7cm	T3	N0	M0	++	+
11	Survival	95	Famale	47	Yes	No	Tubular adenocarcinoma	Ⅱ-Ⅲ	4.5×3×1.5cm	T3	N0	M0	+++	-
12	Death	57	Famale	57	Yes	No	Tubular adenocarcinoma	Ⅱ	4.5×3×1.5cm	T3	N1b	M0	+++	-
13	Death	68	Male	68	Yes	No	Tubular adenocarcinoma	Ⅱ	4×3×1.5，2×1.7×1cm	T3	N0	M0	++	-
14	Death	24	Male	59	Yes	No	Adenocarcinoma	Ⅱ	7×6×2cm	T4a	N1b	M0	++	-
15	Survival	95	Famale	58	Yes	No	Tubular adenocarcinoma	Ⅱ-Ⅲ	4.5×3×1.5cm	T3	N0	M0	+++	+
16	Death	26	Male	81	Yes	No	Adenocarcinoma	Ⅰ-Ⅱ	7.5×5×2cm	T4b	N1b	M0	++	-
17	Death	25	Famale	81	Yes	No	Tubular adenocarcinoma	Ⅱ	5×4×2.5cm	T3	N2a	M0	+++	-
18	Survival	95	Male	60	Yes	No	Tubular adenocarcinoma	Ⅱ-Ⅲ	5×4.5×1cm	T3	N0	M0	+	-
19	Death	56	Male	22	Yes	No	Tubular adenocarcinoma	Ⅰ-Ⅲ	3×2.5×1cm	T3	N0	M0	-	-
20	Death	34	Male	80	Yes	No	Tubular adenocarcinoma	Ⅲ	8×5×4cm	T3	N0	M0	+++	-
21	Death	13	Famale	84	Yes	No	Tubular adenocarcinoma	Ⅱ-Ⅲ	3.5×3×1cm	T3	N1b	M0	++	-
22	Survival	94	Male	78	Yes	No	Adenocarcinoma	Ⅲ	9.5×5×2cm	T3	N0	M0	+++	-
23	Death	12	Famale	82	Yes	No	Tubular adenocarcinoma	Ⅱ	3×2×1cm	T3	N0	M0	-	-
24	Survival	94	Male	53	Yes	No	Tubular adenocarcinoma	Ⅱ	8×7×2cm	T3	N0	M0	++	++
25	Survival	94	Male	83	Yes	No	Adenocarcinoma	Ⅱ	6×4×1cm	T3	N0	M0	+++	-
26	Survival	94	Famale	57	Yes	No	Adenocarcinoma，with squamous metaplasia	Ⅲ	7.5×6×3.5cm	T3	N1b	M0	++	-
27	Death	8	Male	64	Yes	No	Tubular adenocarcinoma	Ⅱ-Ⅲ	4.5×3.7×0.8cm	T3	N1b	M1b	+++	-
28	Death	28	Famale	63	Yes	No	Tubular adenocarcinoma	Ⅰ-Ⅲ	6.5×5.5×2cm	T4b	N1a	M0	++	-
29	Survival	93	Male	53	Yes	No	Tubular adenocarcinoma	Ⅱ	5.5×3×0.7cm	T4a	N0	M0	++	++
30	Death	52	Male	81	Yes	No	Tubular adenocarcinoma	Ⅱ-Ⅲ	3.5×3×1cm	T3	N0	M0	-	+++
31	Death	13	Male	74	Yes	No	Tubular adenocarcinoma	Ⅱ-Ⅲ	6×4.5×3，1×1×0.5cm	T3	N2a	M1b	+++	-
32	Death	26	Male	60	Yes	No	Adenocarcinoma	Ⅰ-Ⅲ	4.5×4×1cm	T4a	N0	M0	-	-
33	Survival	93	Male	78	Yes	No	Adenocarcinoma	Ⅱ	4.5×4×1cm	T3	N0	M0	-	+
34	Death	79	Famale	55	Yes	No	Tubular adenocarcinoma	Ⅰ-Ⅲ	7×4.5×1.5cm	T4a	N0	M0	++	+
35	Survival	93	Male	51	Yes	No	Adenocarcinoma	Ⅱ	7×4×1.5cm	T3	N0	M0	++	-
36	Death	20	Male	53	Yes	No	Tubular adenocarcinoma，partly mMucous adenocarcinoma	Ⅲ	1.5×1×0.5cm	T3	N1a	M0	++	-
37	Death	1	Famale	56	Yes	No	Adenocarcinoma	Ⅱ	6×6×2cm	T4b	N2a	M0	+++	+
38	Death	40	Male	68	Yes	No	Adenocarcinoma	Ⅰ	7×3.7×1cm	T3	N0	M0	++	++
39	Survival	92	Famale	62	Yes	No	Adenocarcinoma	Ⅱ	4×3×0.8cm	T3	N1b	M0	++	++
40	Death	87	Famale	77	Yes	No	Adenocarcinoma，partly mucous adenocarcinoma	Ⅱ	5×3.5×1cm	T4a	N0	M0	+++	-
41	Survival	92	Famale	45	Yes	No	Adenocarcinoma	Ⅰ	4×3.3×2.5cm	T2	N0	M0	+	+
42	Survival	92	Male	79	Yes	No	Adenocarcinoma	Ⅲ	6.5×5×1cm	T3	N0	M0	++	+
43	Death	28	Famale	41	Yes	No	Mucous adenocarcinoma	Ⅲ	3×2.5×1.5，5×3×2.5cm	T3	N0	M0	++	-
44	Death	23	Male	82	Yes	No	Mucous adenocarcinoma	Ⅰ-Ⅲ	6×5×1.5cm	T3	N2a	M0	+	-
45	Death	72	Male	70	Yes	No	Tubular adenocarcinoma	Ⅱ-Ⅲ	3.5×3×2cm	T3	N1a	M0	+++	-
46	Death	6	Male	46	Yes	No	Tubular adenocarcinoma	Ⅲ	9×8×7cm	T4b	N0	M0	+++	-
47	Death	78	Male	78	Yes	No	Adenocarcinoma	Ⅱ	4×3×3cm	T3	N0	M0	-	+
48	Death	16	Male	59	Yes	No	Tubular adenocarcinoma	Ⅱ-Ⅲ	5.5×4.5×3.5cm	T3	N0	M0	++	-
49	Survival	91	Famale	52	Yes	No	Tubular adenocarcinoma	Ⅱ-Ⅲ	3.5×2×2cm	T3	N0	M0	++	++
50	Death	18	Famale	69	Yes	No	Tubular adenocarcinoma	Ⅱ-Ⅲ	7×7×4cm	T2	N0	M0	++	-
51	Survival	91	Famale	75	Yes	No	Adenocarcinoma	Ⅱ	7×7×4cm	T3	N1b	M0	+++	-
52	Death	20	Male	70	Yes	No	Adenocarcinoma	Ⅱ	15×13×11cm	T2	N1a	M0	++	-
53	Death	16	Famale	72	Yes	No	Adenocarcinoma	Ⅱ	6×6×5cm	T4b	N1b	M0	++	-
54	Death	61	Famale	61	Yes	No	Adenocarcinoma	Ⅱ	4×4×1.5cm	T3	N0	M0	++	-
55	Death	78	Male	78	Yes	No	Tubular adenocarcinoma	Ⅱ-Ⅲ	5×4×1cm	T3	N0	M0	++	-
56	Death	5	Male	73	Yes	No	Adenocarcinoma	Ⅲ	8×7×3cm	T4b	N0	M0	+++	-
57	Death	10	Famale	85	Yes	No	Adenocarcinoma	Ⅱ	15×10×10cm，2×2×1.5cm	T4a	N1a	M0	+++	-
58	Death	14	Famale	56	Yes	No	Mucous adenocarcinoma	Ⅰ-Ⅲ	6×5×5cm	T3	N1a	M0	-	+
59	Survival	89	Famale	45	Yes	No	Tubular adenocarcinoma	Ⅱ-Ⅲ	3.5×3×0.8cm	T2	N0	M0	-	+
60	Survival	89	Male	86	Yes	No	Adenocarcinoma	Ⅱ	5.5×3×0.8cm	T3	N0	M0	++	-
61	Death	76	Male	76	Yes	No	Tubular adenocarcinoma，partly mMucous adenocarcinoma	Ⅰ-Ⅱ	8×5×5cm	T3	N0	M0	+	+
62	Death	71	Male	71	Yes	No	Tubular adenocarcinoma	Ⅱ-Ⅲ	3.5×3×2cm	T3	N1b	M0	+++	-
63	Death	80	Male	80	Yes	No	Adenocarcinoma	Ⅱ	10×10×8.2cm	T3	N1a	M0	++	-
64	Survival	89	Male	70	Yes	No	Tubular adenocarcinoma	Ⅱ	6×6×3cm	T3	N0	M0	+++	+
65	Survival	88	Famale	68	Yes	No	Tubular adenocarcinoma	Ⅱ-Ⅲ	4.5×3×1cm	T3	N1a	M0	+++	+
66	Survival	88	Famale	50	Yes	No	Adenocarcinoma	Ⅱ-Ⅲ	8×5×1.5cm	T3	N0	M0	+++	-
67	Survival	88	Male	70	Yes	No	Adenocarcinoma	Ⅰ-Ⅱ	2.7×2.5×2cm	T1	N0	M0	-	+++
68	Survival	88	Famale	56	Yes	No	Adenocarcinoma	Ⅱ	6×5×3cm	T3	N0	M0	++	-
69	Survival	88	Famale	85	Yes	No	Adenocarcinoma	Ⅱ	2×2×1.5cm	T2	N0	M0	-	++
70	Survival	88	Male	71	Yes	No	Adenocarcinoma	Ⅲ	10×6×1cm	T3	N1b	M0	+++	-
71	Survival	88	Famale	77	Yes	No	Adenocarcinoma	Ⅱ	5.5×4×1cm	T3	N0	M0	++	-
72	Death	82	Male	61	Yes	No	Adenocarcinoma	Ⅱ	5×4×1.5cm	T3	N0	M0	++	-
73	Survival	88	Famale	60	Yes	No	Adenocarcinoma	Ⅱ	4.5×4×1cm	T3	N2a	M0	+++	-
74	Death	80	Male	80	Yes	No	Adenocarcinoma	Ⅰ-Ⅱ	4×3×1.5cm，2.8×2×2cm	T3	N0	M0	++	-
75	Death	15	Famale	84	Yes	No	Mucous adenocarcinoma	Ⅰ-Ⅲ	5×4×1.3cm，5×3.5×1cm	T3	N2a	M0	+++	-
76	Death	24	Famale	63	Yes	No	Adenocarcinoma	Ⅱ-Ⅲ	4×3×1.5cm	T3	N1b	M0	++	-
77	Survival	88	Male	81	Yes	No	Adenocarcinoma	Ⅰ-Ⅱ	5×5×1.5cm	T3	N0	M0	+++	-
78	Death	80	Male	87	Yes	No	Adenocarcinoma	Ⅱ	2.3×2×0.5cm	T2	N0	M0	-	++
79	Survival	87	Famale	58	Yes	No	Tubular adenocarcinoma	Ⅱ	4×4×1cm	T3	N0	M0	++	-
80	Death	11	Male	58	Yes	No	Tubular adenocarcinoma	Ⅱ	3.5×3×1cm，7×6×3cm	T3	N0	M0	++	+
81	Survival	96	Famale	53	Yes	No	Tubular adenocarcinoma，partly mucous adenocarcinoma	Ⅱ	6×5.5×5cm	T3	N0	M0	++	-
82	Death	18	Male	93	Yes	No	Tubular adenocarcinoma	Ⅱ-Ⅲ	5.5×4×2cm	T3	N2a	M0	+++	-
83	Death	22	Famale	22	Yes	No	Tubular adenocarcinoma	Ⅱ-Ⅲ	3.5×3×1cm	T3	N2a	M0	++	-
84	Death	5	Famale	87	Yes	No	Adenocarcinoma，partly mucous adenocarcinoma	Ⅲ	6×5×3cm	T3	N2a	M0	+	++
85	Survival	94	Male	82	Yes	No	Adenocarcinoma	Ⅱ	3.8×3×1cm	T3	N1a	M0	-	+++
86	Death	9	Famale	80	Yes	No	Adenocarcinoma	Ⅲ	3×3×1cm	T3	N1b	M0	++	-
87	Death	13	Male	85	Yes	No	Adenocarcinoma	Ⅲ	3.5×3×1cm	T3	N2a	M0	++	-
88	Survival	92	Male	55	Yes	No	Mucous adenocarcinoma	Ⅱ-Ⅲ	8.5×7×5cm	T3	N0	M0	++	+
89	Death	12	Famale	76	Yes	No	Adenocarcinoma	Ⅲ	10×10×9cm	T3	N2b	M0	++	++
90	Survival	91	Male	64	Yes	No	Tubular adenocarcinoma	Ⅱ	15×10×10cm，2×2×1.5cm	T3	N0	M0	+++	-
91	Death	64	Male	64	Yes	No	Adenocarcinoma	Ⅱ-Ⅲ	15×13×11cm	T3	N0	M0	++	+
92	Survival	90	Male	67	Yes	No	Adenocarcinoma	Ⅲ	10×10×8.2cm	T3	N0	M0	+++	-
93	Death	21	Famale	80	Yes	No	Adenocarcinoma	Ⅱ	4×3×2.5cm，2.5×2×1.5cm	T3	N2b	M0	++	+
94	Death	87	Famale	87	Yes	No	Adenocarcinoma	Ⅱ	3.5×3×1cm	T3	N1a	M0	++	-
95	Survival	89	Famale	82	Yes	No	Tubular adenocarcinoma，partly mMucous adenocarcinoma	Ⅱ	3×3×2cm	T3	N1b	M0	++	-
96	Death	80	Famale	80	Yes	No	Adenocarcinoma	Ⅱ	8×4.5×2cm	T3	N0	M0	-	++
97	Survival	88	Famale	85	Yes	No	Tubular adenocarcinoma	Ⅱ-Ⅲ	4×3.5×1cm	T4a	N1a	M0	+	-
98	Death	55	Male	55	Yes	No	Tubular adenocarcinoma	Ⅱ	8×6×1.5cm	T3	N0	M0	++	-
99	Death	6	Famale	76	Yes	No	Adenocarcinoma	Ⅱ	5×4×1.3cm	T3	N0	M0	+	-
100	Survival	87	Male	64	Yes	No	Adenocarcinoma	Ⅱ-Ⅲ	4.5×3.5×1.5cm	T3	N0	M0	-	-
